# Supplementary material for: Contaminants of Emerging Concern in Tomatoes Grown in Sludge-Amended Peat: Uptake, Translocation and Risk Assessment
Source: Toxics. 2025 Nov 22;13(12):1013. doi: 10.3390/toxics13121013 (PMC12737074; doi:10.3390/toxics13121013)
Supplement: Supplementary file 1 [file toxics-13-01013-s001.zip]

Archive with 1 entries (1 files):
- toxics-3956916-supplementary.pdf
